# Supplementary material for: Randomized controlled trial for time-restricted eating in healthy volunteers without obesity
Source: Nat Commun. 2022 Feb 22;13:1003. doi: 10.1038/s41467-022-28662-5 (PMC8864028; doi:10.1038/s41467-022-28662-5)
Supplement: Supplementary file 4 — Source Data [file 41467_2022_28662_MOESM4_ESM.xlsx]

## Sheet: Fig4
	Features	BMAL1	CRY1	CRY2	PER1	PER2	PER3	SIRT1
group	ID
eTRF	3	3.2294	-1.41598	-26.1473	-4.08984	27.9146	-1.62719	88.9859
eTRF	10	-4.8453	-0.1589	-10.1356	-1.04035	2.2077	49.5373	118.694
eTRF	24	2.31024	0.160968	9.54636	5.14189	1.07056	53.8104	55.2005
eTRF	25	3.21753	-0.12648	3.42435	2.28516	-0.50075	19.1781	42.1877
eTRF	26	1.50543	-0.23429	10.8512	2.59007	1.20925	61.1594	75.9534
mTRF	27	-2.89001	0.167587	-32.5115	-5.73174	10.2492	0.77155	7.82073
mTRF	28	-3.66954	-2.70611	-16.255	-10.9594	16.7205	1.74394	0.563148
mTRF	53	-3.4177	-0.26685	-10.2299	-7.9747	39.9675	4.91965	-0.0949
mTRF	54	2.7775	0.187035	5.84538	-1.36382	4.67577	36.8411	162.731
mTRF	61	3.34936	0.044372	-13.9564	-2.38611	10.2941	3.49963	63.9429
mTRF	62	-2.78152	-0.34917	-39.9263	-6.61011	39.6244	2.52231	-10.0976
mTRF	63	3.20066	0.199448	-6.12783	-9.01382	26.9437	-2.45622	0.988225
mTRF	70	-0.46465	-0.04179	-8.91996	-4.82182	18.7573	-4.21976	-35.6339
control	73	10.1015	-0.13666	-8.06037	-250.433	-10.0072	66.4364	-1.80545
control	75	-2.06053	0.01389	0.579887	-8.78644	1.68117	0.840406	69.334
control	87	4.47093	-0.14531	5.0367	-0.8619	1.00168	19.6006	74.0256
control	90	-1.6065	-0.26535	-9.32422	-1.69835	-1.35522	18.3067	28.7625
control	92	-9.32118	-0.23655	-185.016	-245.682	20.4881	55.9322	-1.18187
control	93	-17.1076	-0.42425	-52.6999	-915.63	-14.6285	132.161	0.340088

## Sheet: FigS1
	Features	BMAL1	CRY1	CRY2	PER1	PER2	PER3	SIRT1
group	ID
eTRF	3	14.1469	-0.22219	-62.8054	-4.20755	24.7738	-0.30614	82.1522
eTRF	10	0.928566	-0.08279	-2.45557	-2.37992	1.83384	69.0512	158.421
eTRF	24	4.51251	0.336528	14.7419	4.23875	2.26035	40.748	127.916
eTRF	25	11.3492	-0.07664	15.028	2.61264	4.20555	54.2951	144.742
eTRF	26	5.50858	0.205918	20.149	2.29274	3.08424	55.7174	198.809
mTRF	27	6.84345	-0.16669	-37.6385	-6.34537	37.4857	2.63373	12.9383
mTRF	28	7.07792	-1.97315	-13.7071	-12.4296	72.345	1.71199	9.3709
mTRF	53	6.05916	0.521538	-7.62466	-8.25888	64.8877	3.38581	7.33009
mTRF	54	3.56764	0.240625	15.7502	0.403092	4.56718	69.3212	195.248
mTRF	61	17.7854	0.851089	-3.80406	-0.05762	53.5389	6.53304	52.0024
mTRF	62	11.57	1.84382	-28.5421	-4.27228	62.6152	2.91255	35.2929
mTRF	63	0.637754	0.099343	-5.52785	-14.8759	37.3984	-3.61232	2.92892
mTRF	70	-1.12824	0.240722	-4.82206	-8.60517	13.6233	-3.46297	-22.0069
control	73	7.19391	-0.35119	-5.16492	-283.025	-2.95904	90.7599	0.613677
control	75	6.84169	0.381014	9.8088	-5.90181	2.3044	59.8664	258.246
control	87	2.70044	-0.28193	8.535	-3.15713	1.83321	44.8278	76.2759
control	90	-0.30093	-0.06118	0.76052	-1.93889	-0.0803	19.5222	71.9007
control	92	-15.2775	-0.4421	-102.587	-304.139	13.3282	74.6108	-4.65624
control	93	-37.7138	-0.86176	-16.5536	-525.648	-4.61889	121.245	-6.40155

## Sheet: FigS2
	Features	BMAL1	CRY1	CRY2	PER1	PER2	PER3	SIRT1
group	ID
eTRF	3	3.68228	6.75653	-9.05155	2.85612	1.47423	-3.69796	-4.1625
eTRF	10	-1.26065	-0.88515	1.57596	3.08649	-5.84881	1.14084	-2.29625
eTRF	24	7.9083	-2.45297	5.02201	11.3973	3.10833	0.699482	5.29582
eTRF	25	6.30583	3.98035	-1.38834	-6.61355	-7.84044	-2.45434	5.21505
eTRF	26	4.23147	-6.55932	2.71768	-3.93091	-10.7003	-8.58163	-3.48604
mTRF	27	0.679213	-7.59946	-8.97938	-7.63911	-6.89073	-11.6224	-0.85097
mTRF	28	-4.56958	9.55329	10.2024	3.14351	2.81053	-1.24515	-5.23571
mTRF	53	-8.84044	5.07281	-5.63787	1.00466	3.45933	5.01243	8.59684
mTRF	54	2.84071	1.59054	6.85221	7.15068	9.59918	10.0245	0.635832
mTRF	61	-4.92171	-6.9914	7.29036	8.4003	-10.5268	7.64743	10.9
mTRF	62	-0.86988	-1.78887	3.29771	4.32569	-2.36779	-1.48588	-2.036
mTRF	63	-3.10212	-5.87901	11.8728	4.00109	-8.10423	1.08838	-4.12811
mTRF	70	11.4803	8.03183	7.12	1.7969	-8.18408	9.11391	6.72588
control	73	-0.64409	-4.63775	-7.4926	4.51253	4.26032	0.587758	-1.57655
control	75	-11.9736	9.99548	9.11784	2.67498	-4.86747	8.46511	7.72717
control	87	1.91364	3.15429	1.21111	-1.23649	-6.76134	-8.67049	-9.78075
control	90	10.8304	-2.35453	-1.14193	3.38134	-8.14422	-9.29987	9.23477
control	92	-1.02222	4.07807	6.8349	-0.19075	4.86999	-0.91146	0.260316
control	93	-3.83746	-4.44198	-10.2271	-5.01903	-6.01885	-6.83352	-0.19086
